# Supplementary material for: Single-molecule imaging of chromatin remodelers reveals role of ATPase in promoting fast kinetics of target search and dissociation from chromatin
Source: eLife. 2021 Jul 27;10:e69387. doi: 10.7554/eLife.69387 (PMC8352589; doi:10.7554/eLife.69387)
Supplement: Figure 1—figure supplement 1—source data 1. [file elife-69387-fig1-figsupp1-data1.zip]

Archive with 2 entries (2 files):
- Figure1-sourcedata2.pdf
- __MACOSX/._Figure1-sourcedata2.pdf
